# Supplementary material for: Elevated RIF1 participates in the epigenetic abnormalities of zygotes by regulating histone modifications on MuERV-L in obese mice
Source: Mol Med. 2022 Feb 5;28:17. doi: 10.1186/s10020-022-00446-z (PMC8818203; doi:10.1186/s10020-022-00446-z)
Supplement: Supplementary file 1 — Additional file 1: Table S1. Quantitative real-time PCR primers used in this study. [file 10020_2022_446_MOESM1_ESM.xlsx]

## Sheet: 工作表1
Quantitative real-time PCR primers used in this study
MuERVL_F	5′-CTCTACCACTTGGACCATATGAC-3′
MuERVL_R	5′-GAGGCTCCAAACAGCATCTCTA-3′
Rif1_F	5′-GCAAGGATGTTGAGACTGAGC-3′
Rif1_R	5′-TAGAGGCACTGGCAAGTATGTC-3′
GAPDH_F	5′-CTTTGTCAAGCTCATTTCCTGG-3′
GAPDH_R	5′-TCTTGCTCAGTGTCCTTGC-3′
PPARγ_F	5′-TCGCTGATGCACTGCCTATG-3′
PPARγ_R	5′-GAGAGGTCCACAGAGCTGATT-3′
SIRT3_F	5′-ATCCCGGACTTCAGATCCCC-3′
SIRT3_R	5′-CAACATGAAAAAGGGCTTGGG-3′
Telomere PCR primers
Telomere_F	5′-CGGTTTGTTTGGGTTTGGGTTTGGGTTTGGGTTTGGGTT-3′
Telomere_R	5′-GGCTTGCCTTACCCTTACCCTTACCCTTACCCTTACCCT-3′
36B4_F	5′-GTTGGGAGTTGGACTATGGAC-3′
36B5_R	5′-TGAACTGATTGGACACACACA-3′

## Sheet: 工作表2
		Telomere	5′-CGGTTTGTTTGGGTTTGGGTTTGGGTTTGGGTTTGGGTT-3′
			5′-GGCTTGCCTTACCCTTACCCTTACCCTTACCCTTACCCT-3′
		36B4	5′-GTTGGGAGTTGGACTATGGAC-3′
			5′-TGAACTGATTGGACACACACA-3′
